# Supplementary material for: Exploring the Role of CT-Based Delta-Radiomics in Unresectable Vulvar Cancer
Source: Diagnostics (Basel). 2025 Nov 23;15(23):2972. doi: 10.3390/diagnostics15232972 (PMC12691103; doi:10.3390/diagnostics15232972)
Supplement: Supplementary file 1 [file diagnostics-15-02972-s001.zip]

Archive with 1 entries (1 files):
- diagnostics-3880663-supplementary.pdf
